# Supplementary material for: Prevalence and Correlates of Underweight among Women of Reproductive Age in Nepal: A Cross-Sectional Study
Source: Int J Environ Res Public Health. 2022 Sep 17;19(18):11737. doi: 10.3390/ijerph191811737 (PMC9516984; doi:10.3390/ijerph191811737)
Supplement: Supplementary file 1 [file ijerph-19-11737-s001.zip]

Archive with 1 entries (1 files):
- ijerph-1855904-supplementary.pdf
